# Supplementary material for: Functional Outcomes and Quality of Life after Cochlear Implantation in Patients with Long-Term Deafness
Source: J Clin Med. 2022 Aug 31;11(17):5156. doi: 10.3390/jcm11175156 (PMC9457208; doi:10.3390/jcm11175156)
Supplement: Supplementary file 1 [file jcm-11-05156-s001.zip › S1.xlsx]

## Sheet: Tabelle1
		Audiological results													Epidemiology			NCIQ
Patient	Ear ID	SRT (dB)	monosyllable @ 70dB (%)	HA monosyllable @ 70dB (%)	SRT (dB)	CI monosyllable @ 70dB (%)	SRT (dB)	CI monosyllable @ 70dB (%)	SRT (dB)	CI monosyllable @ 70dB (%)	SRT (dB)	CI monosyllable @ 70dB (%)	SRT (dB)	CI monosyllable @ 70dB (%)	contralateral hearing	cause of deafness	duration of deafness (a)	Pre CI						6 months after CI						12 months after CI
		pre-OP AC (N=32)	pre-OP AC (N=32)	pre-OP HA (N=32)	post-op 1 month (N=32)	post-op 1 month (N=32)	post-op 3 month (N=32)	post-op 3 month (N=32)	post-op 6 month (N=30)	post-op 6 month (N=30)	post-op 12 month (N=29)	post-op 12 month (N=29)	post-op 12 month (N=29)	post-op 12 month (N=29)				Sound perception basic	Sound perception advanced	Speech production	Self-esteem	Activity	Social interactions	Sound perception basic	Sound perception advanced	Speech production	Self-esteem	Activity	Social interactions	Sound perception basic	Sound perception advanced	Speech production	Self-esteem	Activity	Social interactions
1	1	none	0	none/überhört	75	0	58	10	55	15	50	30	50	30	with normal hearing	sudden idiopathic hearing loss, SSD	1
2	2	110	0	10	75	0	62.5	15	50	75	47	80	47	80	moderate hearing loss	progressive sensorineural hearing loss	1	25	50	45.8333	55	25	25	54.1667	75	50	70	50	66.6667	58.3333	50	62.5	43.75	30	50
3	3	none	0	0	none	0	75	0	62.5	35	57	45	57	45	profound hearing loss	congenital, Gusher	>10	22.5	47.5	20	37.5	57.5	55	67.5	65	55	55	65	60	77.5	75	62.5	70	85	72.5
4	4	none	0	0	none	0	62.5	20	60	45	58	60	58	60	profound hearing loss	congenital	>10
5	5	none	0	0	67	5	48	80	40	90	43	75	43	75	profound hearing loss	progressive sensorineural hearing loss	1	17.5	30.5556	20	30	8.33333	22.2222							63.8889	36.1111	50	37.5	50	41.6667
5	6	none	0	20	58	55	43	65	43	65	40	70	40	70	bil. CI-Implantation 2016	progressive sensorineural hearing loss	1	37.5	37.5	40	47.5	44.44	50							90	75	70	60	65.6	63.9
6	7	none	0	0	none	0	none	0	75	0	63	0	none	none	profound hearing loss	congenital	>10
7	8	none	0	0	none	0	none	0	77	0	67	0	none	none	congenital deafness	congenital	>10	15	30	2.5	27.5	41.6667	35	20	37.5	2.5	15	11.1111	18.75	32.5	32.5	15	45	22.5	21.4286
8	9	110	0	0	67	0	70	0	65	25	50	70	50	70	with normal hearing	progressive sensorineural hearing loss, SSD	2	80.5556	82.5	80	45	69.4444	50	67.5	87.5	66.6667	63.8889	71.875	61.1111	77.5	82.5	75	63.8889	75	69.4444
9	10	none	0	0	none	0	55	20	45	65	43	65	43	65	congenital deafness	congenital	>10
10	11	95	0	10	67	35	52	55	45	62	42	85	42	85	profound hearing loss	genetic	4	47.5	95	50	44.4444	37.5	41.6667	37.5	88.8889	42.5	38.8889	25	47.2222	72.5	100	72.5	66.6667	50	66.6667
11	12	none	0	0	65	5	52	55	52	60	47	75	47	75	moderate hearing loss	sudden idiopathic hearing loss	>10	58.3333	97.5	72.5	40	38.8889	40.625	80	100	87.5	70	80.5556	69.4444	70	100	90	75	61.1111	57.5
12	13	82	0	5	60	0	52	40	57	40	43	65	43	65	profound hearing loss	progressive sensorineural hearing loss	2	41.6667	62.5	16.6667	42.5	32.1429	27.7778	42.5	77.5	37.5	57.5	21.4286	50	78.125	80	62.5	52.5	63.8889	45
13	14	95	0	0	none	0	54	45	55	40	50	40	50	40	with normal hearing	sudden idiopathic hearing loss, SSD	7	32.5	47.2222	38.8889	33.3333	25	27.7778	55	70	62.5	60	50	52.5	52.5	63.8889	67.5	57.5	52.5	45
14	15	82.5	0	0	75	0	60	25	47	60	55	45	55	45	severe hearing loss	progressive sensorineural hearing loss	1	45	42.5	45	27.5	20	13.8889	41.6667	34.375	38.8889	30	27.7778	36.1111
15	16	none	0	0	none	0	90	0	78	0	72	0	none	none	severe hearing loss	congenital	>10	52.5	52.5	62.5	72.5	75	62.5	65	75	72.5	92.5	88.8889	75	75	75	82.5	90	88.8889	75
15	17	none	0	0	57	30	-	-	48	85	39	95	39	95	bil. CI-Implantation 2015	sudden idiopathic hearing loss	1	58.3	80	57.5	80	67.5	72.5							72.5	80	87.5	92.5	87.5	87.5
16	18	none	0	0	none	0	67	20	62	35	62	35	62	35	profound hearing loss	after accident	4	0	10	25	42.5	63.8889	65
16	19	none	0	0	none	0	65	20	58	45	58	45	58	45	profound hearing loss	after accident	4
17	20	none	0	0	52	5	45	30	36	85	32	95	32	95	profound hearing loss	progressive sensorineural hearing loss	1	15	31.25	0	11.1111	41.6667	32.1429	50	40	45	60	40.625	41.6667
18	21	none	0	0	75	0	60	10	50	40	47	55	47	55	moderate hearing loss	sudden idiopathic hearing loss	1	41.6667	57.5	40	27.5	25	27.7778	77.5	47.5	60	52.5	52.5	50
19	22	none	0	0	80	0	52	40	42	95	40	95	40	95	profound hearing loss	progressive sensorineural hearing loss	>10	7.5	63.8889	17.5	22.5	30.5556	19.4444	85	65.625	85	47.5	68.75	55.5556	97.5	81.25	90	75	86.1111	67.5
19	23	none	0	0	55	15	48	55	38	80	32	95	32	95	profound hearing loss	progressive sensorineural hearing loss	1
20	24	none	0	30	60	10	50	40	40	75	42	90	42	90	with normal hearing	after meningitis, SSD	1	80	92.5	80	62.5	55.5556	55.5556	88.8889	91.6667	85	80	77.7778	61.1111	85	91.6667	87.5	80	90	97.2222
21	25	none	0	0	65	0	50	25	-	-	50	25	50	25	moderate hearing loss	after surgical removal of vestibular schwannom	1	40	55	60	30	30.5556	40
22	26	none	0	0	none	0	75	0	59	15	55	25	55	25	profound hearing loss	progressive sensorineural hearing loss	>10	60	63.8889	60	27.5	57.5	46.875							72.5	75	66.6667	35	44.4444	44.4444
23	27	none	0	none	57	25	48	75	38	80	40	75	40	75	profound hearing loss	progressive sensorineural hearing loss	>10	15.625	33.3333	18.75	8.33333	0	21.875	65	72.5	65	25	40.625	61.1111	82.5	82.5	77.7778	45	56.25	61.1111
24	28	none	0	0	72	0	60	20	50	45	55	25	55	25	with normal hearing	sudden idiopathic hearing loss, SSD	6	55	94.4444	35.7143	20	30	25	77.7778	77.7778	55	22.5	33.3333	17.8571	75	97.5	62.5	27.5	44.4444	30.5556
25	29	none	0	none	72	0	53	30	48	40	46	60	46	60	severe hearing loss	progressive sensorineural hearing loss	>10	77.7778	91.6667	88.8889	72.5	70	62.5	50	97.5	62.5	55.5556	52.5	62.5	67.5	100	75	65	65	72.5
26	30	none	0	10	47	50	44	85	48	55	43	75	43	75	moderate hearing loss	after surgery	>10	57.5	82.1429	70	55	58.3333	27.7778	82.5	83.3333	87.5	75	77.7778	62.5	92.5	90.63	87.5	87.5	91.67	65.63
27	31	78	0	5	72	0	62	5	68	5	58	20	58	20	severe hearing loss	progressive sensorineural hearing loss	1	71.4286	91.6667	78.125	66.6667	43.75	37.5							96.43	89.29	87.5	71.88	82.14	83.33
28	32	102	0	0	63	30	58	35	50	45	53	40	53	40	profound hearing loss	progressive sensorineural hearing loss	1	40	75	75	50	52.7778	47.5	40	75	75	50	52.8	47.5
